# Supplementary material for: FRC-QE: a robust and comparable 3D microscopy image quality metric for cleared organoids
Source: Bioinformatics. 2021 Mar 8;37(18):3088–90. doi: 10.1093/bioinformatics/btab160 (PMC8479654; doi:10.1093/bioinformatics/btab160)
Supplement: btab160_Supplementary_Data [file btab160_supplementary_data.zip]

Archive with 2 entries (2 files):
- FRC_AN_Supplementals_final.pdf
- FRC-QE_Supplemental_video_1.mp4
